# Supplementary material for: In Vitro Morphogenesis of Tobacco: Modulation of Endogenous Growth Regulators by Tulsi (Holy Basil)
Source: Plants (Basel). 2024 Jul 22;13(14):2002. doi: 10.3390/plants13142002 (PMC11280594; doi:10.3390/plants13142002)
Supplement: Supplementary file 1 [file plants-13-02002-s001.zip]

Archive with 1 entries (1 files):
- plants-3114295-supplementary.pdf
